# Supplementary material for: Origin and cell type specificity of mitochondrial DNA mutations in C9ORF72 ALS-FTLD human brain organoids
Source: Sci Adv. 2025 Mar 7;11(10):eadr0690. doi: 10.1126/sciadv.adr0690 (PMC11887808; doi:10.1126/sciadv.adr0690)
Supplement: Supplementary file 2 — Tables S1 to S6 [file sciadv.adr0690_tables_s1_to_s6.zip › adr0690_table_s1.xlsx]

## Sheet: Table S1
Line ID	Mutation/Repeat Expansion	Age	Gender	Clinical	Cell Source	Reprogramming	External ID
				Feature
Control.a	None	47	M	N/A	hiPSC	Corrected mutation*	Cedar-Sinai
						(isogenic of ALS/FTLD.a)	(CS29iALS-C9n1.ISOxx)
ALS/FTLD.a	C9ORF72	47	M	ALS/FTLD	Fibroblast	Episomal	Cedar-Sinai
	HRE (~800)						(CS29iALS-C9nxx)
Control.b	None	45-49	M	Healthy	Fibroblast	Sendai	EBISC
							(WTSli042-B)
ALS/FTLD.b	C9ORF72	51	F	ALS/FTLD	Fibroblast	Episomal	Cedar-Sinai
	HRE (~70)						(CS30iALS-C9nxx)
*This line was generated from the ALS/FTLD.a using the CRISPR-Cas9 approach targeting the regions immediately 5’ and 3’ of the repeat expansion
