# Supplementary material for: Origin and cell type specificity of mitochondrial DNA mutations in C9ORF72 ALS-FTLD human brain organoids
Source: Sci Adv. 2025 Mar 7;11(10):eadr0690. doi: 10.1126/sciadv.adr0690 (PMC11887808; doi:10.1126/sciadv.adr0690)
Supplement: Supplementary file 2 — Tables S1 to S6 [file sciadv.adr0690_tables_s1_to_s6.zip › adr0690_table_s2.xlsx]

## Sheet: Table S2
Dyes	Catalog #	Species	Company
Zombie Violet NIR	423113	N/A	BioLegend
Human L1CAM Antibody	MAB7771	Monoclonal Mouse IgG1	bio-techne
Human Hepacam Antibody	MAB4108	Monoclonal Mouse IgG1	bio-techne
Alexa Fluor 488 Anti Mouse Antibody	A-11029	Goat Anti-Mouse-AF488	ThermoFisher Scientific
