# Supplementary material for: Origin and cell type specificity of mitochondrial DNA mutations in C9ORF72 ALS-FTLD human brain organoids
Source: Sci Adv. 2025 Mar 7;11(10):eadr0690. doi: 10.1126/sciadv.adr0690 (PMC11887808; doi:10.1126/sciadv.adr0690)
Supplement: Supplementary file 2 — Tables S1 to S6 [file sciadv.adr0690_tables_s1_to_s6.zip › adr0690_table_s3.xlsx]

## Sheet: Table S3
LRPCR Primer Name	Sequence (5'-3')
MTL-1 F	CCCTCTCTCCTACTCCTG
MTL-1 R	CAGGTGGTCAAGTATTTATGG
MTL-2 F	CATCTTGCCCTTCATTATTGC
MTL-2 R	GGCAGGATAGTTCAGACG
