# Supplementary material for: Origin and cell type specificity of mitochondrial DNA mutations in C9ORF72 ALS-FTLD human brain organoids
Source: Sci Adv. 2025 Mar 7;11(10):eadr0690. doi: 10.1126/sciadv.adr0690 (PMC11887808; doi:10.1126/sciadv.adr0690)
Supplement: Supplementary file 2 — Tables S1 to S6 [file sciadv.adr0690_tables_s1_to_s6.zip › adr0690_table_s4.xlsx]

## Sheet: Table S4
Catogery	Name	Sequence (5'-3')
ddPCR primer	Human RNAseP F	AGATTTGGACCTGCGAGCG
ddPCR primer	Human RNAseP R	GAGCGGCTGTCTCCACAAGT
ddPCR primer	Human MT-ND1 F	CAGCCGCTATTAAAGGTTCG
ddPCR primer	Human MT-ND1 R	AGAGTGCGTCATATGTTGTTC
ddPCR primer	Human MT-ND4 F	ATCGCTCACACCTCATATCC
ddPCR primer	Human MT-ND4 R	TAGGTCTGTTTGTCGTAGGC
ddPCR probe	Human RNAseP HEX	TTCTGACCTGAAGGCTCTGCGCG
ddPCR probe	Human RNAseP FAM	TTCTGACCTGAAGGCTCTGCGCG
ddPCR probe	Human MT-ND1 HEX	ACCCGCCACATCTACCATCACCCTC
ddPCR probe	Human MT-ND4 FAM	CAACCAGCCAGAACGCCTGAACGCA
